# Supplementary material for: Medium-term intraocular tamponade with perfluorocarbon liquid in vitrectomy for complex retinal diseases: a systematic review
Source: Int J Retina Vitreous. 2026 Feb 7;12:37. doi: 10.1186/s40942-026-00814-5 (PMC12914961; doi:10.1186/s40942-026-00814-5)
Supplement: Supplementary file 1 — Supplementary Material 1 [file 40942_2026_814_MOESM1_ESM.xlsx]

## Sheet: Sheet1
Supplementary Table1. PRISMA 2020 Checklist
Section and Topic	Item #	Checklist item	Reported on page #
TITLE	1	Identify the report as a systematic review.	Title Page
ABSTRACT	2	See the PRISMA 2020 for Abstracts checklist.PRISMA 2020	Abstract
INTRODUCTION	3	Describe the rationale for the review.	p.4-5
INTRODUCTION	4	Provide an explicit statement of the objectives or questions being addressed.	p.4-5
METHODS	5	Specify inclusion and exclusion criteria.	p.8
METHODS	6	Specify all sources searched and dates of last search.	p.6
METHODS	7	Present full search strategies for all databases.	p6+Table1
METHODS	8	Describe the process for selecting studies.	p.6+8
METHODS	9	Describe how data were collected from reports.	p.8
METHODS	10	List and define all outcomes and variables of interest.	Table3
METHODS	11	Describe methods used to assess risk of bias.	p.8
METHODS	12	Specify effect measures used for each outcome.	p.8-9
METHODS	13	Describe methods used to synthesize results, including meta-analysis methods.	p.8-9
METHODS	14	Methods used to assess risk of reporting bias.	Not performed
METHODS	15	Describe methods to assess certainty (e.g. GRADE).	Not performed
RESULTS	16	Describe results of search and selection process, ideally with flow diagram.	FIgure1
RESULTS	17	Cite each included study and present its characteristics.	Table 3
RESULTS	18	Present risk of bias for each included study.	Table 2
RESULTS	19	Present summary data for each outcome per study.	Table 3
RESULTS	20	Present results of meta-analyses with CI, heterogeneity, etc.	p.17,19+Table4+Figure2-3
RESULTS	21	Present assessments of reporting bias.	Not assessed
RESULTS	22	Present assessment of certainty of evidence.	Not assessed
DISCUSSION	23	Interpret results in context, discuss limitations and implications.	p.20-24
OTHER	24	Provide registration number and protocol (if available).	Not registered
OTHER	25	Describe sources of support and roles of funders.	p9
OTHER	26	Declare competing interests.	Not applicable
OTHER	27	Report availability of data, code, and other materials.。	Upon request
